# Supplementary material for: Sterol Glucosyltransferases Tailor Polysaccharide Accumulation in Arabidopsis Seed Coat Epidermal Cells
Source: Cells. 2021 Sep 26;10(10):2546. doi: 10.3390/cells10102546 (PMC8533880; doi:10.3390/cells10102546)
Supplement: Supplementary file 1 [file cells-10-02546-s001.zip]

Archive with 1 entries (1 files):
- cells-1297203-supplementary.pdf
